# Supplementary material for: Classification of the tongue microbiota and its associations with lifestyle factors and health status
Source: NPJ Biofilms Microbiomes. 2026 Feb 26;12:75. doi: 10.1038/s41522-026-00936-6 (PMC13061929; doi:10.1038/s41522-026-00936-6)
Supplement: Supplementary file 2 — Supplementary data [file 41522_2026_936_MOESM2_ESM.xlsx]

## Sheet: Data S1
Supplementary Data 1: α-diversity and relative abundances of genera and species in the tongue microbiome by orotype
Category	Variables	Unit	N type	P type	S type	P value
	n		261	322	146	N vs. P	N vs. S	P vs. S
α-diversity	Shannon		2.48 ± 0.18	2.34 ± 0.21	2.13 ± 0.28	<0.001	<0.001	<0.001
	Simpson		0.87 ± 0.03	0.85 ± 0.03	0.81 ± 0.06	<0.001	<0.001	<0.001
Genus	Streptococcus	%	16.22 ± 5.65	21.42 ± 7.27	33.38 ± 9.19	<0.001	<0.001	<0.001
	Prevotella	%	10.82 ± 5.46	20.26 ± 6.70	8.09 ± 4.88	<0.001	<0.001	<0.001
	Veillonella	%	6.55 ± 2.79	12.85 ± 4.35	11.76 ± 5.94	<0.001	<0.001	0.184
	Neisseria	%	20.13 ± 8.19	4.33 ± 4.26	5.04 ± 5.86	<0.001	<0.001	1.000
	Saccharibacteria_genera_incertae_sedis	%	7.39 ± 6.07	8.83 ± 6.97	2.68 ± 2.90	1.000	<0.001	<0.001
	Rothia	%	4.02 ± 3.04	3.50 ± 2.40	13.96 ± 7.43	1.000	<0.001	<0.001
	Actinomyces	%	3.56 ± 1.94	5.94 ± 3.10	5.13 ± 2.95	<0.001	<0.001	0.444
	Haemophilus	%	5.43 ± 3.13	2.71 ± 2.41	5.94 ± 5.61	<0.001	1.000	<0.001
	Atopobium	%	1.41 ± 1.30	5.58 ± 4.01	2.66 ± 2.69	<0.001	<0.001	<0.001
	SR1_genera_incertae_sedis	%	4.69 ± 6.94	0.46 ± 1.33	0.11 ± 0.43	<0.001	<0.001	1.000
	Porphyromonas	%	3.59 ± 2.26	0.85 ± 1.27	0.76 ± 1.05	<0.001	<0.001	1.000
	Fusobacterium	%	2.62 ± 1.64	1.37 ± 1.22	1.28 ± 1.27	<0.001	<0.001	1.000
	Granulicatella	%	1.24 ± 0.71	0.96 ± 0.65	1.77 ± 1.12	<0.001	<0.001	<0.001
	Gemella	%	0.97 ± 0.64	0.68 ± 0.57	1.27 ± 0.95	<0.001	0.320	<0.001
	Leptotrichia	%	0.75 ± 0.68	1.02 ± 1.13	0.42 ± 0.51	1.000	<0.001	<0.001
	Campylobacter	%	0.69 ± 0.60	0.99 ± 0.78	0.53 ± 0.47	<0.001	0.781	<0.001
	Alloprevotella	%	1.12 ± 2.03	0.47 ± 0.78	0.22 ± 1.06	<0.001	<0.001	<0.001
	Stomatobaculum	%	0.47 ± 0.51	0.72 ± 0.70	0.38 ± 0.42	<0.001	1.000	<0.001
	Megasphaera	%	0.14 ± 0.19	0.87 ± 0.76	0.25 ± 0.28	<0.001	<0.001	<0.001
	Lachnoanaerobaculum	%	0.45 ± 0.31	0.59 ± 0.41	0.29 ± 0.27	0.007	<0.001	<0.001
	Solobacterium	%	0.46 ± 0.34	0.60 ± 0.45	0.19 ± 0.22	0.018	<0.001	<0.001
	Oribacterium	%	0.34 ± 0.21	0.42 ± 0.32	0.34 ± 0.31	0.115	1.000	0.003
	Capnocytophaga	%	0.61 ± 0.78	0.14 ± 0.18	0.20 ± 0.23	<0.001	<0.001	0.303
	Peptostreptococcus	%	0.40 ± 0.32	0.24 ± 0.30	0.09 ± 0.14	<0.001	<0.001	<0.001
	Eubacterium	%	0.22 ± 0.20	0.25 ± 0.23	0.05 ± 0.09	1.000	<0.001	<0.001
	Parvimonas	%	0.31 ± 0.39	0.10 ± 0.19	0.14 ± 0.24	<0.001	<0.001	1.000
	Corynebacterium	%	0.17 ± 0.79	0.14 ± 0.77	0.21 ± 0.59	1.000	0.168	<0.001
	Catonella	%	0.09 ± 0.10	0.08 ± 0.07	0.06 ± 0.08	1.000	<0.001	0.014
	Lautropia	%	0.11 ± 0.40	0.04 ± 0.06	0.08 ± 0.18	<0.001	0.013	1.000
	Treponema	%	0.06 ± 0.12	0.05 ± 0.11	0.11 ± 0.30	1.000	1.000	1.000
	Olsenella	%	0.03 ± 0.07	0.06 ± 0.12	0.09 ± 0.22	0.135	<0.001	1.000
	Centipeda	%	0.03 ± 0.06	0.08 ± 0.10	0.03 ± 0.05	<0.001	1.000	<0.001
	Aggregatibacter	%	0.07 ± 0.15	0.04 ± 0.06	0.05 ± 0.07	<0.001	1.000	1.000
	Abiotrophia	%	0.06 ± 0.10	0.03 ± 0.07	0.05 ± 0.10	<0.001	0.007	1.000
	Tannerella	%	0.03 ± 0.05	0.04 ± 0.08	0.05 ± 0.10	1.000	1.000	1.000
	Selenomonas	%	0.03 ± 0.06	0.03 ± 0.04	0.04 ± 0.06	0.032	0.202	1.000
	Butyrivibrio	%	0.02 ± 0.03	0.04 ± 0.07	0.01 ± 0.02	<0.001	<0.001	<0.001
	Dialister	%	0.02 ± 0.02	0.03 ± 0.05	0.03 ± 0.07	<0.001	0.214	1.000
	Peptococcus	%	0.03 ± 0.04	0.01 ± 0.03	0.01 ± 0.02	<0.001	<0.001	1.000
	Cardiobacterium	%	0.02 ± 0.03	0.01 ± 0.01	0.02 ± 0.03	0.006	1.000	<0.001
	Slackia	%	0.01 ± 0.01	0.02 ± 0.03	0.02 ± 0.03	<0.001	0.064	1.000
	Kingella	%	0.01 ± 0.02	0.01 ± 0.02	0.02 ± 0.03	<0.001	<0.001	0.445
	Schlegelella	%	0.01 ± 0.01	0.01 ± 0.01	0.02 ± 0.04	1.000	<0.001	<0.001
	Mogibacterium	%	0.00 ± 0.01	0.01 ± 0.01	0.00 ± 0.01	<0.001	1.000	<0.001
	Anaeroglobus	%	0.00 ± 0.01	0.01 ± 0.01	0.01 ± 0.03	0.630	0.270	1.000
	Morococcus	%	0.01 ± 0.01	0.00 ± 0.00	0.00 ± 0.01	<0.001	<0.001	1.000
	Unclassified	%	4.38 ± 2.21	2.78 ± 1.79	1.49 ± 1.15	<0.001	<0.001	<0.001
Species	Streptococcus_Unclassified	%	14.23 ± 5.52	12.08 ± 6.10	20.80 ± 9.69	<0.001	<0.001	<0.001
	Streptococcus_salivarius	%	3.34 ± 3.18	9.95 ± 6.32	12.14 ± 9.25	<0.001	<0.001	1.000
	Streptococcus_parasanguinis	%	1.08 ± 1.16	3.86 ± 2.81	6.51 ± 5.07	<0.001	<0.001	<0.001
	Streptococcus_sanguinis	%	0.12 ± 0.20	0.11 ± 0.12	0.32 ± 0.44	1.000	<0.001	<0.001
	Streptococcus_gordonii	%	0.05 ± 0.12	0.11 ± 0.16	0.23 ± 0.36	<0.001	<0.001	0.475
	Streptococcus_intermedius	%	0.01 ± 0.01	0.02 ± 0.03	0.04 ± 0.08	0.002	<0.001	1.000
	Prevotella_melaninogenica	%	7.43 ± 5.12	12.11 ± 7.40	5.29 ± 4.49	<0.001	0.007	<0.001
	Prevotella_Unclassified	%	0.96 ± 1.58	5.69 ± 5.42	2.02 ± 3.17	<0.001	0.003	<0.001
	Prevotella_pallens	%	1.17 ± 1.25	1.74 ± 1.61	0.26 ± 0.31	<0.001	<0.001	<0.001
	Prevotella_histicola	%	0.27 ± 0.75	1.92 ± 3.22	0.84 ± 1.78	<0.001	0.152	<0.001
	Prevotella_vespertina	%	0.23 ± 0.54	1.31 ± 2.04	0.25 ± 0.50	<0.001	1.000	<0.001
	Prevotella_aurantiaca	%	0.21 ± 0.49	0.05 ± 0.13	0.01 ± 0.11	1.000	<0.001	<0.001
	Prevotella_nigrescens	%	0.03 ± 0.07	0.05 ± 0.11	0.06 ± 0.11	0.570	1.000	1.000
	Prevotella_denticola	%	0.01 ± 0.04	0.03 ± 0.07	0.04 ± 0.09	<0.001	0.004	1.000
	Neisseria_Unclassified	%	19.71 ± 10.30	4.05 ± 4.60	4.77 ± 6.29	<0.001	<0.001	1.000
	Neisseria_subflava	%	2.92 ± 7.64	0.79 ± 2.55	0.53 ± 2.09	<0.001	<0.001	1.000
	Neisseria_flava	%	0.34 ± 0.55	0.23 ± 0.55	0.48 ± 1.12	<0.001	1.000	1.000
	Neisseria_elongata	%	0.11 ± 0.24	0.03 ± 0.06	0.06 ± 0.09	<0.001	0.083	0.105
	Abiotrophia_defectiva	%	0.07 ± 0.11	0.04 ± 0.09	0.06 ± 0.12	<0.001	0.051	1.000
	Actinomyces_graevenitzii	%	0.18 ± 0.22	0.45 ± 0.43	0.29 ± 0.41	<0.001	1.000	<0.001
	Actinomyces_oris	%	0.02 ± 0.04	0.04 ± 0.07	0.11 ± 0.18	<0.001	<0.001	<0.001
	Actinomyces_Unclassified	%	0.01 ± 0.01	0.01 ± 0.02	0.02 ± 0.03	1.000	0.023	0.433
	Aggregatibacter_Unclassified	%	0.07 ± 0.23	0.04 ± 0.08	0.05 ± 0.10	1.000	1.000	1.000
	Alloprevotella_rava	%	0.11 ± 0.24	0.30 ± 0.71	0.04 ± 0.09	0.162	1.000	<0.001
	Alloprevotella_sp_HMT_308	%	0.68 ± 0.91	1.29 ± 1.34	0.34 ± 0.61	<0.001	0.054	<0.001
	Alloprevotella_sp_HMT_914	%	1.50 ± 1.81	0.32 ± 0.80	0.13 ± 0.45	<0.001	<0.001	0.007
	Alloprevotella_tannerae	%	0.13 ± 0.26	0.09 ± 0.21	0.04 ± 0.08	1.000	0.001	0.630
	Alloprevotella_Unclassified	%	0.91 ± 2.15	0.18 ± 0.46	0.07 ± 0.21	<0.001	<0.001	0.020
	Anaerovoracaceae_G1__sulci	%	0.32 ± 0.26	0.36 ± 0.32	0.07 ± 0.11	1.000	<0.001	<0.001
	Butyrivibrio_sp_HMT_455	%	0.04 ± 0.07	0.09 ± 0.14	0.01 ± 0.03	<0.001	<0.001	<0.001
	Campylobacter_concisus	%	0.47 ± 0.47	0.78 ± 0.63	0.37 ± 0.34	<0.001	1.000	<0.001
	Campylobacter_gracilis	%	0.01 ± 0.02	0.02 ± 0.03	0.03 ± 0.05	0.007	<0.001	1.000
	Campylobacter_showae	%	0.08 ± 0.17	0.04 ± 0.14	0.05 ± 0.11	<0.001	0.110	1.000
	Capnocytophaga_leadbetteri	%	0.24 ± 0.49	0.04 ± 0.08	0.06 ± 0.13	<0.001	<0.001	1.000
	Capnocytophaga_ochracea	%	0.01 ± 0.02	0.02 ± 0.03	0.03 ± 0.05	1.000	0.017	1.000
	Capnocytophaga_sputigena	%	0.16 ± 0.31	0.03 ± 0.05	0.04 ± 0.06	<0.001	<0.001	1.000
	Capnocytophaga_Unclassified	%	0.23 ± 0.39	0.06 ± 0.11	0.06 ± 0.09	<0.001	<0.001	1.000
	Cardiobacterium_hominis	%	0.01 ± 0.02	0.01 ± 0.02	0.02 ± 0.02	1.000	1.000	0.053
	Catonella_Unclassified	%	0.10 ± 0.11	0.09 ± 0.08	0.05 ± 0.05	1.000	<0.001	<0.001
	Corynebacterium_durum	%	0.03 ± 0.08	0.03 ± 0.06	0.07 ± 0.17	1.000	1.000	0.819
	Corynebacterium_matruchotii	%	0.01 ± 0.01	0.01 ± 0.01	0.03 ± 0.09	1.000	<0.001	<0.001
	Dialister_invisus	%	0.01 ± 0.02	0.03 ± 0.06	0.03 ± 0.08	<0.001	0.123	1.000
	Dialister_pneumosintes	%	0.01 ± 0.01	0.01 ± 0.03	0.02 ± 0.03	0.283	1.000	1.000
	Fusobacterium_periodonticum	%	2.46 ± 1.65	1.20 ± 1.18	0.71 ± 0.97	<0.001	<0.001	<0.001
	Fusobacterium_Unclassified	%	0.45 ± 0.47	0.34 ± 0.42	0.62 ± 0.90	0.200	1.000	0.391
	Fusobacterium_vincentii	%	0.02 ± 0.03	0.03 ± 0.06	0.06 ± 0.13	1.000	0.091	1.000
	Gallibacter_brachus	%	0.02 ± 0.03	0.02 ± 0.04	0.06 ± 0.15	1.000	0.022	1.000
	Gemella_morbillorum	%	0.01 ± 0.02	0.01 ± 0.02	0.02 ± 0.05	0.464	1.000	1.000
	Gemella_sanguinis	%	1.25 ± 0.81	0.82 ± 0.85	1.42 ± 1.16	<0.001	1.000	<0.001
	Gemella_Unclassified	%	0.87 ± 1.08	0.69 ± 0.75	1.37 ± 1.69	1.000	1.000	0.117
	Granulicatella_adiacens	%	2.36 ± 1.23	1.94 ± 1.22	3.57 ± 2.16	<0.001	<0.001	<0.001
	Granulicatella_elegans	%	0.18 ± 0.38	0.12 ± 0.30	0.15 ± 0.49	1.000	0.005	1.000
	Haemophilus_haemolyticus	%	0.27 ± 0.51	0.17 ± 0.39	0.23 ± 0.70	0.011	0.062	1.000
	Haemophilus_parainfluenzae	%	7.21 ± 4.18	3.65 ± 3.21	7.84 ± 7.37	<0.001	1.000	<0.001
	Haemophilus_sp_HMT_036	%	0.25 ± 0.49	0.15 ± 0.26	0.40 ± 1.30	0.597	1.000	1.000
	Haemophilus_sputorum	%	0.10 ± 0.23	0.05 ± 0.12	0.09 ± 0.26	0.003	<0.001	1.000
	Haemophilus_Unclassified	%	0.59 ± 1.48	0.18 ± 0.49	0.41 ± 1.05	<0.001	<0.001	1.000
	Hoylesella_nanceiensis	%	2.41 ± 2.15	1.16 ± 1.68	0.50 ± 0.79	<0.001	<0.001	<0.001
	Kingella_oralis	%	0.01 ± 0.01	0.02 ± 0.03	0.02 ± 0.04	<0.001	<0.001	0.292
	Lachnoanaerobaculum_sp_HMT_083	%	0.33 ± 0.26	0.18 ± 0.21	0.11 ± 0.19	<0.001	<0.001	0.003
	Lachnoanaerobaculum_Unclassified	%	0.13 ± 0.15	0.45 ± 0.40	0.19 ± 0.22	<0.001	1.000	<0.001
	Lachnospiraceae_G2__bacteriumHMT_096	%	0.09 ± 0.20	0.27 ± 0.57	0.08 ± 0.18	<0.001	1.000	<0.001
	Lancefieldella_parvula	%	0.02 ± 0.06	0.07 ± 0.17	0.02 ± 0.04	<0.001	1.000	0.103
	Lancefieldella_Unclassified	%	0.21 ± 0.21	0.90 ± 0.88	0.43 ± 0.47	<0.001	<0.001	<0.001
	Lautropia_mirabilis	%	0.13 ± 0.37	0.05 ± 0.07	0.09 ± 0.19	<0.001	0.026	1.000
	Leptotrichia_hongkongensis	%	0.01 ± 0.02	0.02 ± 0.04	0.05 ± 0.08	<0.001	<0.001	0.004
	Leptotrichia_sp_HMT_221	%	0.09 ± 0.20	0.24 ± 0.40	0.11 ± 0.28	<0.001	1.000	<0.001
	Leptotrichia_sp_HMT_417	%	0.23 ± 0.42	0.68 ± 1.20	0.15 ± 0.38	<0.001	1.000	<0.001
	Megasphaera_micronuciformis	%	0.30 ± 0.40	1.91 ± 1.68	0.56 ± 0.62	<0.001	<0.001	<0.001
	Mogibacterium_Unclassified	%	0.01 ± 0.01	0.01 ± 0.01	0.01 ± 0.01	<0.001	1.000	<0.001
	Moryella_sp_HMT_097	%	0.42 ± 0.46	0.39 ± 0.55	0.23 ± 0.36	1.000	<0.001	0.029
	Nanogingivalis_sp_HMT_399	%	0.09 ± 0.18	0.17 ± 0.39	0.07 ± 0.24	1.000	0.012	<0.001
	Nanosynbacter_Unclassified	%	1.36 ± 1.59	1.78 ± 1.90	0.40 ± 0.56	1.000	<0.001	<0.001
	Nanosyncoccus_sp_HMT_351	%	0.28 ± 0.35	0.35 ± 0.37	0.09 ± 0.14	1.000	<0.001	<0.001
	Oribacterium_asaccharolyticum	%	0.05 ± 0.07	0.16 ± 0.12	0.08 ± 0.14	<0.001	1.000	<0.001
	Oribacterium_sinus	%	0.23 ± 0.18	0.27 ± 0.28	0.27 ± 0.27	1.000	1.000	1.000
	Oribacterium_Unclassified	%	0.10 ± 0.11	0.08 ± 0.11	0.03 ± 0.08	0.002	<0.001	<0.001
	Paludibacteraceae_G1__bacteriumHMT_274	%	0.01 ± 0.03	0.02 ± 0.04	0.04 ± 0.07	1.000	0.995	1.000
	Parvimonas_micra	%	0.37 ± 0.43	0.14 ± 0.22	0.18 ± 0.29	<0.001	<0.001	1.000
	Peptococcus_sp_HMT_168	%	0.05 ± 0.06	0.02 ± 0.04	0.01 ± 0.02	<0.001	<0.001	1.000
	Peptostreptococcus_stomatis	%	0.63 ± 0.51	0.39 ± 0.46	0.15 ± 0.21	<0.001	<0.001	<0.001
	Porphyromonas_endodontalis	%	0.11 ± 0.24	0.05 ± 0.12	0.11 ± 0.23	1.000	1.000	1.000
	Porphyromonas_pasteri	%	4.79 ± 2.95	1.11 ± 1.76	0.74 ± 1.21	<0.001	<0.001	0.879
	Pseudoleptotrichia_sp_HMT_215	%	0.43 ± 0.56	0.32 ± 0.50	0.12 ± 0.28	<0.001	<0.001	<0.001
	Pseudoleptotrichia_Unclassified	%	0.15 ± 0.36	0.04 ± 0.10	0.04 ± 0.17	<0.001	<0.001	1.000
	Riemerella_sp_HMT_322	%	0.14 ± 0.14	0.04 ± 0.05	0.06 ± 0.06	<0.001	<0.001	1.000
	Rothia_aeria	%	0.04 ± 0.07	0.03 ± 0.05	0.06 ± 0.10	0.046	1.000	0.423
	Rothia_dentocariosa	%	0.08 ± 0.13	0.13 ± 0.23	0.50 ± 1.12	0.039	<0.001	<0.001
	Rothia_mucilaginosa	%	1.28 ± 1.04	1.27 ± 0.96	4.68 ± 3.11	1.000	<0.001	<0.001
	Ruminococcaceae_G1__bacteriumHMT_075	%	0.07 ± 0.12	0.05 ± 0.09	0.02 ± 0.03	0.198	<0.001	0.445
	Ruminococcaceae_G2__bacteriumHMT_085	%	0.11 ± 0.15	0.14 ± 0.15	0.04 ± 0.06	1.000	<0.001	<0.001
	Saccharimonas_sp_HMT_346	%	0.01 ± 0.02	0.02 ± 0.03	0.03 ± 0.05	1.000	1.000	1.000
	Schaalia_lingnae	%	0.07 ± 0.08	0.16 ± 0.18	0.24 ± 0.28	<0.001	<0.001	0.738
	Schaalia_odontolytica	%	0.15 ± 0.17	0.18 ± 0.25	0.29 ± 0.46	1.000	1.000	1.000
	Schaalia_Unclassified	%	0.64 ± 0.57	1.25 ± 1.16	0.75 ± 0.66	<0.001	1.000	<0.001
	Segatella_oris	%	0.05 ± 0.07	0.09 ± 0.13	0.13 ± 0.20	<0.001	0.008	1.000
	Segatella_salivae	%	0.40 ± 0.47	1.73 ± 1.48	0.48 ± 0.53	<0.001	1.000	<0.001
	Segatella_sp_HMT_305	%	0.02 ± 0.04	0.11 ± 0.14	0.03 ± 0.05	<0.001	0.002	<0.001
	Selenomonas_artemidis	%	0.09 ± 0.13	0.19 ± 0.23	0.38 ± 0.58	<0.001	<0.001	0.644
	Selenomonas_felix	%	0.05 ± 0.10	0.15 ± 0.18	0.05 ± 0.08	<0.001	1.000	<0.001
	Selenomonas_noxia	%	0.01 ± 0.01	0.01 ± 0.02	0.02 ± 0.03	0.267	0.003	1.000
	Selenomonas_sputigena	%	0.01 ± 0.02	0.01 ± 0.03	0.02 ± 0.04	0.012	1.000	1.000
	Selenomonas_Unclassified	%	0.02 ± 0.06	0.03 ± 0.05	0.03 ± 0.04	1.000	1.000	1.000
	Solobacterium_moorei	%	0.30 ± 0.22	0.42 ± 0.32	0.14 ± 0.15	0.003	<0.001	<0.001
	Stomatobaculum_Unclassified	%	0.03 ± 0.08	0.35 ± 0.49	0.17 ± 0.28	<0.001	<0.001	<0.001
	Tannerella_forsythia	%	0.01 ± 0.02	0.02 ± 0.04	0.03 ± 0.07	1.000	0.054	1.000
	Treponema_Unclassified	%	0.03 ± 0.05	0.03 ± 0.06	0.04 ± 0.11	1.000	1.000	1.000
	Veillonella_atypica	%	0.76 ± 0.96	4.25 ± 3.14	2.38 ± 2.36	<0.001	<0.001	<0.001
	Veillonella_parvula	%	0.03 ± 0.04	0.06 ± 0.11	0.09 ± 0.16	0.006	<0.001	1.000
	Veillonella_rogosae	%	2.11 ± 1.57	0.84 ± 1.40	1.20 ± 1.96	<0.001	<0.001	1.000
	Veillonella_Unclassified	%	1.62 ± 1.25	1.01 ± 1.12	1.20 ± 1.38	<0.001	0.002	1.000
	Unclassified_Unclassified	%	1.76 ± 1.85	6.15 ± 3.19	5.99 ± 4.66	<0.001	<0.001	1.000
	OtherGenera	%	3.42 ± 3.25	2.15 ± 2.24	2.39 ± 3.69	<0.001	<0.001	1.000
Each variable is expressed as mean ± standard deviation. p value was calculated by the Wilcoxon rank sum test with Bonferroni correction.

## Sheet: Data S2
Supplementary Data 2: Characteristics by orotype
Category	Variabels	Unit or Level	Overall	N type	P type	S type	p
	n		644	237	286	121
Demographic information	Age		53.4±14.7	52.1±14.4	53.4±14.7	55.8±14.8	0.07
	Sex	Male	43.0 (277)	39.2 ( 93)	41.6 (119)	53.7 ( 65)	0.026
		Female	57.0 (367)	60.8 (144)	58.4 (167)	46.3 ( 56)
	Educational background	Primary school	0.2 ( 1)	0.0 ( 0)	0.0 ( 0)	0.8 ( 1)	0.02
		Junior high school	6.4 ( 41)	5.5 ( 13)	5.2 ( 15)	10.7 ( 13)
		High school	56.7 (365)	51.9 (123)	59.8 (171)	58.7 ( 71)
		Technical school	24.7 (159)	27.0 ( 64)	25.9 ( 74)	17.4 ( 21)
		College	12.1 ( 78)	15.6 ( 37)	9.1 ( 26)	12.4 ( 15)
	Cohabits number		3.7±1.6	3.7±1.6	3.9±1.5	3.5±1.6	0.023
	Spouse	No	13.8 ( 89)	15.6 ( 37)	10.8 ( 31)	17.4 ( 21)	0.003
		Bereavement	3.9 ( 25)	5.1 ( 12)	2.4 ( 7)	5.0 ( 6)
		Divorce	5.1 ( 33)	8.9 ( 21)	3.1 ( 9)	2.5 ( 3)
		Yes	77.2 (497)	70.5 (167)	83.6 (239)	75.2 ( 91)
Lifestyle	Smoking	Never	50.2 (323)	56.1 (133)	47.2 (135)	45.5 ( 55)	0.053
		Current	16.9 (109)	11.8 ( 28)	20.6 ( 59)	18.2 ( 22)
		Past	32.9 (212)	32.1 ( 76)	32.2 ( 92)	36.4 ( 44)
	Passive smoking	No	65.8 (424)	70.0 (166)	63.6 (182)	62.8 ( 76)	0.226
		Yes	34.2 (220)	30.0 ( 71)	36.4 (104)	37.2 ( 45)
	Drinking	Never	42.5 (274)	41.8 ( 99)	45.1 (129)	38.0 ( 46)	0.34
		Current	51.9 (334)	54.4 (129)	48.3 (138)	55.4 ( 67)
		Past	5.6 ( 36)	3.8 ( 9)	6.6 ( 19)	6.6 ( 8)
	Alcoholic beverage	g/day	230.6±399	208.3±355.5	218.6±358.5	302.6±541	0.084
	Exercise	Everyday	24.5 (158)	21.9 ( 52)	26.6 ( 76)	24.8 ( 30)	0.575
		5-6/week	17.9 (115)	17.7 ( 42)	19.9 ( 57)	13.2 ( 16)
		2-4/week	22.5 (145)	24.1 ( 57)	20.6 ( 59)	24.0 ( 29)
		1 or less/week	12.4 ( 80)	12.2 ( 29)	10.8 ( 31)	16.5 ( 20)
		No	22.7 (146)	24.1 ( 57)	22.0 ( 63)	21.5 ( 26)
	Sports	No	73.3 (472)	68.8 (163)	76.9 (220)	73.6 ( 89)	0.111
		Yes	26.7 (172)	31.2 ( 74)	23.1 ( 66)	26.4 ( 32)
	Sleep (JESS)		6.2±4.2	5.9±4.1	6.5±4.4	6±4	0.287
Dietary habits	Grains	g/day	466.1±147.6	452.3±161.5	476.7±136.9	467.9±142.5	0.166
	Potato	g/day	27±24.3	27.8±23.1	26.7±23.9	26.3±27.6	0.822
	Sugar and sweeteners	g/day	0.22±1.31	0.07±0.55	0.37±1.8	0.17±0.93	0.035
	Pulse	g/day	82.5±120.4	94.8±139	77.1±113.1	71.1±93.9	0.128
	Nuts and bolts	g/day	2.11±4.56	1.94±3.58	2.2±5.35	2.22±4.24	0.775
	Vegetables	g/day	219.8±162.9	244.8±171.2	210.6±169.4	192.6±119.5	0.007
	Green and yellow vegetables	g/day	98.9±92	113.8±102.5	90.2±89.3	90.2±71.2	0.007
	Other vegetables	g/day	120.9±101.3	130.9±103.4	120.4±107.7	102.5±76.9	0.042
	Fruits	g/day	142.9±155.1	130.3±143.8	161.4±173.2	123.9±124.7	0.024
	Mushrooms	g/day	10.5±10.9	11.5±11.1	10.7±10.5	8.2±11	0.022
	Seaweed	g/day	7.26±9.69	8.03±13.57	7.09±6.56	6.14±6.03	0.201
	Seafood	g/day	50.6±38.2	51±40.4	49.5±34.1	52.5±42.7	0.753
	Meats	g/day	81.4±55.4	87.2±60.4	78.8±53.4	76.4±49	0.123
	Eggs	g/day	42.2±58.9	50.2±70.3	34.7±39.5	44.4±70.1	0.01
	Dairy	g/day	277.5±369.6	307.9±401.6	265.3±368.6	246.6±298.3	0.252
	Oils and fats	g/day	12.3±7.8	12.4±6.5	12.4±7.8	11.7±9.7	0.717
	Snacks	g/day	25.4±26	22.3±19.8	28.1±25.1	25.2±36.4	0.038
	Discretionary beverages	g/day	643.8±475.6	602±471.7	638.1±449.6	739.2±530.9	0.034
	Seasoning and spices	g/day	22.3±12.7	23.1±12.5	22.1±12.2	21.1±14.4	0.349
Oral care	Brushing	Number/day	2.2±0.8	2.4±0.9	2.2±0.8	2±0.8	<0.001
	Dental clinic (treatment)	No	70.3 (453)	73.0 (173)	66.1 (189)	75.2 ( 91)	0.097
		Yes	29.7 (191)	27.0 ( 64)	33.9 ( 97)	24.8 ( 30)
	Dental clinic (checkup or cleaning)	No	67.5 (435)	63.3 (150)	68.5 (196)	73.6 ( 89)	0.13
		Yes	32.5 (209)	36.7 ( 87)	31.5 ( 90)	26.4 ( 32)
Medical history	Hypertension	Never	74.1 (477)	77.6 (184)	74.8 (214)	65.3 ( 79)	0.058
		Current	24.1 (155)	20.7 ( 49)	22.7 ( 65)	33.9 ( 41)
		Past	1.9 ( 12)	1.7 ( 4)	2.4 ( 7)	0.8 ( 1)
	Diabetes	Never	92.1 (593)	94.5 (224)	91.6 (262)	88.4 (107)	0.32
		Current	6.8 ( 44)	5.1 ( 12)	7.0 ( 20)	9.9 ( 12)
		Past	1.1 ( 7)	0.4 ( 1)	1.4 ( 4)	1.7 ( 2)
	Hyperlipidemia	Never	82.0 (528)	85.2 (202)	82.9 (237)	73.6 ( 89)	0.059
		Current	12.9 ( 83)	10.5 ( 25)	11.5 ( 33)	20.7 ( 25)
		Past	5.1 ( 33)	4.2 ( 10)	5.6 ( 16)	5.8 ( 7)
	Osteoporosis	Never	96.4 (621)	96.2 (228)	95.8 (274)	98.3 (119)	0.613
		Current	3.0 ( 19)	3.4 ( 8)	3.1 ( 9)	1.7 ( 2)
		Past	0.6 ( 4)	0.4 ( 1)	1.0 ( 3)	0.0 ( 0)
	Bronchial asthma	Never	91.0 (586)	89.9 (213)	92.0 (263)	90.9 (110)	0.949
		Current	3.1 ( 20)	3.4 ( 8)	2.8 ( 8)	3.3 ( 4)
		Past	5.9 ( 38)	6.8 ( 16)	5.2 ( 15)	5.8 ( 7)
	Depression	Never	96.3 (620)	97.0 (230)	95.5 (273)	96.7 (117)	0.885
		Current	2.2 ( 14)	1.7 ( 4)	2.8 ( 8)	1.7 ( 2)
		Past	1.6 ( 10)	1.3 ( 3)	1.7 ( 5)	1.7 ( 2)
	Dementia	Never	99.7 (642)	100.0 (237)	99.7 (285)	99.2 (120)	0.233
		Current	0.2 ( 1)	0.0 ( 0)	0.3 ( 1)	0.0 ( 0)
		Past	0.2 ( 1)	0.0 ( 0)	0.0 ( 0)	0.8 ( 1)
Each numerical variable is expressed as mean ± standard deviation, and each categorical variable is expressed as a percentage (N).
p‑value was calculated by the Kruskal-Wallis test (numerical variables) and Fisher’s exact test (categorical variables). Red numbers represent p<0.05.

## Sheet: Data S3
Supplementary Data 3: Result of variable selection
Attributes and lifestyle		Diet		Dental questionnaire
Age	〇	Grains		Brushing	●
Sex	●	Potato		Dental clinic (treatment)	〇
Educational background	●	Sugar and sweeteners	●	Dental clinic (cleaning or checkup)
Cohabits number	●	Pulse
Spouse	●	Nuts and bolts
Smoking	〇	Vegetables	●
Passive smoking		Fruits	●
Drinking		Mushrooms	●
Alcoholic beverage	〇	Seaweed
Exercise		Seafood
Sports		Meats
Sleep		Eggs	●
		Dairy
		Oils and fats
		Snacks	●
		Discretionary beverages	●
		Seasoning and spices
●: p < 0.05
〇: p < 0.1

## Sheet: Data S4
Supplementary Data 4: Associations between orotypes and lifestyle factors by logistic regression analysis
		N type (Ref: Rest)				P type (Ref: Rest)				S type (Ref: Rest)
Exposure	Level	OR	Lower	Upper	P	OR	Lower	Upper	P	OR	Lower	Upper	P
Sex	Male (Ref: Female)	1.14086	0.735989	1.76845	0.555676	0.785829	0.513893	1.20167	0.266039	1.16146	0.690522	1.95357	0.572631
Age	Every 10 years	0.900294	0.785928	1.0313	0.129687	1.0304	0.904185	1.17423	0.6533	1.1026	0.936301	1.29843	0.241625
Educational Background	Numerica	1.11245	0.727509	1.70107	0.622856	1.01032	0.669287	1.52514	0.961012	0.849415	0.509819	1.41522	0.530906
Cohabits	Number	0.967281	0.859302	1.08883	0.58174	1.11367	0.995136	1.24632	0.0607809	0.889684	0.77028	1.0276	0.111892
Spouse	Yes (Ref: No)	0.506283	0.332118	0.771781	0.00155448	2.12021	1.37795	3.26233	0.00063042	0.97218	0.581032	1.62665	0.914443
Smoking	Current (Ref: Never)	0.570274	0.327089	0.994261	0.0476707	1.97486	1.1777	3.3116	0.00987583	0.792686	0.420411	1.49461	0.472748
	Past (Ref: Never)	0.883977	0.576931	1.35443	0.571076	1.19079	0.785666	1.80482	0.410489	0.940284	0.562226	1.57256	0.814469
Alcohol	Every 1SD	0.940883	0.765885	1.15587	0.561654	1.03404	0.851074	1.25634	0.736177	1.07448	0.860361	1.34188	0.526381
Sugar and Sweeteners	Every 1SD	0.746054	0.585716	0.950284	0.0176408	1.32652	1.08735	1.61829	0.00534279	0.926761	0.734349	1.16959	0.521778
Vegetables	Every 1SD	1.53552	1.19892	1.96662	0.00068119	0.686763	0.542453	0.869463	0.00179466	1.01441	0.786258	1.30876	0.912361
Fruits	Every 1SD	0.713412	0.569527	0.893648	0.00329903	1.35521	1.10457	1.66273	0.00357786	1.00129	0.788546	1.27142	0.991588
Mushrooms	Every 1SD	1.12274	0.918034	1.37308	0.25963	1.09902	0.902133	1.33889	0.348525	0.720495	0.560528	0.926113	0.0104899
Eggs	Every 1SD	1.14285	0.942064	1.38642	0.175562	0.881394	0.735875	1.05569	0.170269	1.03972	0.84263	1.28292	0.716411
Snacks	Every 1SD	0.781249	0.636133	0.959468	0.0185395	1.33397	1.088	1.63556	0.00558784	0.991246	0.786604	1.24913	0.940592
Discretionary Beverages	Every 1SD	0.982952	0.818042	1.18111	0.854397	0.872523	0.728211	1.04543	0.139323	1.34104	1.0476	1.71667	0.0198524
Brushing	Number	1.29664	1.04148	1.61431	0.0201525	0.949297	0.766089	1.17632	0.634343	0.725819	0.545806	0.965201	0.0275559
Dental Clinic (Treatment)	Yes (Ref: No)	0.817246	0.560092	1.19247	0.295149	1.39323	0.971961	1.99708	0.0710453	0.786989	0.491247	1.26078	0.319129
a: Converted to the following numeric types for analysis. 1: Primary school or junior high school, 2: High school, 3: Technical school, 4: College
OR, odds ratio. Red numbers represent p<0.05.

## Sheet: Data S5
Supplementary Data 5: Health status by orotype
Category	Variables	Unit or Level	Overall	N type	P type	S type	p
	n		644	237	286	121
Oral	Teeth	Number	24.7±6.6	26.1±5.5	24.3±6.6	22.8±8.2	<0.001
	Eichner	A1	43.5 (280)	50.2 (119)	41.6 (119)	34.7 ( 42)	0.015
		A2	21.1 (136)	22.4 ( 53)	21.7 ( 62)	17.4 ( 21)
		A3	5.7 ( 37)	5.5 ( 13)	6.3 ( 18)	5.0 ( 6)
		B1	10.2 ( 66)	9.3 ( 22)	10.5 ( 30)	11.6 ( 14)
		B2	5.9 ( 38)	5.9 ( 14)	5.2 ( 15)	7.4 ( 9)
		B3	4.0 ( 26)	1.3 ( 3)	4.9 ( 14)	7.4 ( 9)
		B4	3.1 ( 20)	2.5 ( 6)	3.8 ( 11)	2.5 ( 3)
		C1	1.2 ( 8)	0.4 ( 1)	1.4 ( 4)	2.5 ( 3)
		C2	2.3 ( 15)	1.7 ( 4)	1.7 ( 5)	5.0 ( 6)
		C3	2.8 ( 18)	0.8 ( 2)	2.8 ( 8)	6.6 ( 8)
	Total caries	Number	1±2.3	0.7±1.7	0.9±2.1	1.6±3.5	0.005
	Mild caries	Number	0.7±1.6	0.6±1.6	0.7±1.6	0.9±1.6	0.376
	Severe caries	Number	0.3±1.3	0.1±0.5	0.2±0.9	0.7±2.6	<0.001
	Periodontal disease	< 4mm	45.0 (290)	50.6 (120)	44.1 (126)	36.4 ( 44)	0.144
		< 6mm	44.6 (287)	39.7 ( 94)	45.5 (130)	52.1 ( 63)
		≥ 6mm	10.4 ( 67)	9.7 ( 23)	10.5 ( 30)	11.6 ( 14)
	OHIP14 Total		4.8±6.9	3.8±6	5±7	6.6±8.1	0.001
	OHIP14 SD1(Functional limitaion)		0.7±1.3	0.6±1.2	0.7±1.4	0.9±1.4	0.173
	OHIP14 SD2(Physical pain)		0.9±1.5	0.8±1.4	0.9±1.5	1.1±1.6	0.159
	OHIP14 SD3(Psychological discomfort)		0.8±1.3	0.5±1	0.8±1.3	1.1±1.6	<0.001
	OHIP14 SD4(Physical disability)		0.5±1	0.5±1	0.5±1	0.7±1.2	0.07
	OHIP14 SD5(Psycological disability)		0.7±1.2	0.5±1	0.7±1.2	1±1.5	0.002
	OHIP14 SD6(Social disability)		0.6±1.1	0.5±1	0.6±1.1	0.9±1.4	0.001
	OHIP14 SD7(Handicap)		0.6±1.1	0.4±0.9	0.7±1.2	0.9±1.3	0.001
	Salivary IgA	µg/mL	135.1±308.1	111.2±309	131.4±224.5	190.7±443.9	0.067
	Salivation	mL/min	0.72±0.57	0.75±0.58	0.75±0.59	0.61±0.46	0.056
MetS	Abdominal circumference	cm	83.6±9.9	82.1±9.5	83.5±9.2	86.7±11.4	<0.001
	Systole blood pressure	mmHg	129.9±19.7	128.1±19.7	129.5±19.2	134.6±20.4	0.01
	Diastole blood pressure	mmHg	82±11.4	81.5±11.4	81.4±11.1	84.5±12	0.033
	Fasting blood glucose	mg/dL	100.7±22.1	97.6±14.6	101.2±22.7	105.5±30.6	0.005
	HDL cholesterol	mg/dL	70.8±18.4	73.7±18.1	69±18	69.4±19.5	0.01
	Triglycerides	mg/dL	107.3±101.4	100.8±112.5	106±84.2	123±114.2	0.141
	HbA1c	%	5.7±0.8	5.6±0.4	5.7±0.9	5.9±1.1	0.002
	Total cholesterol	mg/dL	216.6±36.7	216.8±35.5	217.4±38.8	214.2±34.1	0.725
	LDL cholesterol	mg/dL	123.5±31.4	122.3±32.1	125.8±31.3	120.3±30	0.215
	Ankle Brachial Index		1.1±0.1	1.1±0.1	1.1±0.1	1.1±0.1	0.11
	Cardio-Ankle Vascular Index		7.5±1.3	7.3±1.3	7.4±1.2	7.8±1.3	0.001
Liver	AST	U/L	22.7±8.4	22±6.5	22.2±8.5	25.4±10.7	<0.001
	ALT	U/L	21.7±14.3	19.9±10.7	20.6±11.1	27.6±23.1	<0.001
	GGT	U/L	35.4±39.8	33.5±36.9	32.8±37.6	45.4±48.3	0.009
Inflammation	High Sensitive C-reactive Protein	mg/dL	0.1±0.3	0.1±0.2	0.1±0.2	0.1±0.4	0.482
	IL-6	pg/mL	2.1±5.1	2.5±7.7	1.7±2.4	2.1±3.0	0.215
	TNF-α	pg/mL	5.6±2.8	5.5±3.4	5.5±2.5	5.8±2	0.63
Each numerical variable is expressed as mean ± standard deviation, and each categorical variable is expressed as a percentage (N).
p‑value was calculated by the Kruskal-Wallis test (numerical variables) and Fisher’s exact test (categorical variables). Red numbers represent p<0.05.

## Sheet: Data S6
Supplementary Data 6: Associations between orotypes and health status by logistic regression analysis and multiple regression analysis
				Logistic regression using binominal data by cutoff value									Linear regression using numeric data
				N type	P type				S type				N type	P type				S type
		Unit	Cutoff	OR	OR	Lower	Upper	P	OR	Lower	Upper	P	β	β	Lower	Upper	P	β	Lower	Upper	P
Oral	Teeth	Number	< 20	Ref	1.36482	0.666252	2.79583	0.395278	2.49955	1.10964	5.63044	0.0270295	Ref	-0.952216	-1.90156	-0.00287504	0.0497462	-1.69034	-2.8857	-0.494987	0.0057431
	Eichner		B1 – C4	Ref	1.3458	0.822263	2.20266	0.237413	2.0835	1.16291	3.73286	0.0136141
	Periodontal disease		PPD ≥ 4 mm	Ref	1.26091	0.871859	1.82356	0.218118	1.66489	1.03592	2.67573	0.0352231
	Caries	Number	≥ 1	Ref	1.46372	0.98306	2.1794	0.0606725	1.47878	0.903452	2.4205	0.119675	Ref	0.0685387	-0.339413	0.47649	0.742044	0.636259	0.122588	1.14993	0.0154725
	OHIP Total		≥ 1	Ref	1.10719	0.759348	1.61438	0.596647	1.78415	1.10696	2.87563	0.0174422	Ref	0.739354	-0.442118	1.92083	0.220451	2.2038	0.716155	3.69144	0.00381918
	OHIP SD1 (Functional limitation)		≥ 1	Ref	0.952535	0.612863	1.48047	0.828886	1.1971	0.701748	2.04211	0.509119	Ref	0.0431965	-0.17618	0.262573	0.699675	0.122656	-0.15357	0.398883	0.384457
	OHIP SD2 (Physical pain)		≥ 1	Ref	1.05517	0.70123	1.58776	0.79672	1.24768	0.755713	2.05993	0.387007	Ref	0.0474082	-0.208601	0.303418	0.71676	0.229187	-0.0931658	0.551541	0.163954
	OHIP SD3 (Psychological discomfort)		≥ 1	Ref	1.42323	0.948528	2.13549	0.088242	1.59571	0.968669	2.62865	0.0665046	Ref	0.207451	-0.0125262	0.427428	0.0650156	0.479367	0.202384	0.75635	0.000737119
	OHIP SD4 (Physical disability)		≥ 1	Ref	1.20542	0.76892	1.88971	0.415378	1.49396	0.870746	2.56323	0.144981	Ref	0.0165995	-0.164674	0.197873	0.857618	0.196354	-0.0318955	0.424604	0.0922711
	OHIP SD5 (Psychological disability)		≥ 1	Ref	1.42478	0.941706	2.15565	0.0937965	1.69141	1.02272	2.79731	0.0406075	Ref	0.190427	-0.0154192	0.396273	0.0702808	0.417132	0.157942	0.676321	0.00168531
	OHIP SD6 (Social disability)		≥ 1	Ref	1.40942	0.902533	2.20098	0.131285	2.26151	1.3304	3.84428	0.0025728	Ref	0.0880331	-0.103312	0.279378	0.367537	0.386699	0.145768	0.62763	0.00173443
	OHIP SD7 (Handicap)		≥ 1	Ref	1.28157	0.827255	1.9854	0.266633	1.97601	1.17039	3.33616	0.0108091	Ref	0.146239	-0.0452	0.337679	0.134835	0.372404	0.131354	0.613454	0.00256227
	Salivary IgA	µg/mL											Ref	11.6819	-43.165	66.5288	0.676483	68.5894	-0.470857	137.65	0.0520238
	Salivation	mL/min											Ref	-0.036224	-0.135797	0.0633487	0.476088	-0.146838	-0.272214	-0.0214613	0.022033
MetS	Abdominal circumference	cm	≥ 85 (Male) ≥ 90 (Female)	Ref	0.964024	0.611074	1.52084	0.874837	2.20722	1.26327	3.85651	0.00542138	Ref	0.586608	-1.00176	2.17498	0.469424	2.60432	0.604332	4.60431	0.0109386
	Systole blood pressure	mmHg	≥ 130	Ref	1.16289	0.749	1.80549	0.501365	1.46202	0.842504	2.53708	0.176823	Ref	0.678291	-2.18175	3.53834	0.64221	2.72566	-0.875545	6.32687	0.13845
	Diastole blood pressure	mmHg	≥ 85	Ref	1.37187	0.919283	2.04727	0.121633	1.52924	0.933482	2.50522	0.0916657	Ref	-0.00984934	-1.93405	1.91435	0.991998	1.75569	-0.667162	4.17854	0.15602
	Fasting blood glucose	mg/dL	≥ 110	Ref	1.38615	0.794352	2.41884	0.250347	1.54301	0.80994	2.93959	0.187176	Ref	1.52435	-2.20095	5.24966	0.42285	4.23844	-0.452251	8.92914	0.0770411
	HDL cholesterol	mg/dL	< 40	Ref	2.61086	0.479757	14.2084	0.266882	2.38656	0.338684	16.817	0.382567	Ref	-3.83536	-6.97927	-0.691443	0.0170931	-2.33647	-6.29512	1.62218	0.247781
	Triglycerides	mg/dL	≥ 150	Ref	1.04837	0.626624	1.75397	0.857232	1.35741	0.737282	2.49911	0.326459	Ref	-1.0257	-18.4508	16.3995	0.908188	14.2909	-7.64993	36.2317	0.202208
	HbA1c	%											Ref	0.0711115	-0.0688301	0.211053	0.319645	0.205925	0.0297184	0.382132	0.022319
	Total cholesterol	mg/dL											Ref	-1.08353	-7.44964	5.28258	0.738795	-4.14585	-12.1617	3.87001	0.311105
	LDL cholesterol	mg/dL											Ref	1.985	-3.4781	7.44809	0.47663	-4.17015	-11.049	2.70868	0.2352
	Ankle Brachial Index												Ref	0.00869357	-0.00371942	0.0211066	0.170334	-0.0108621	-0.0264919	0.00476761	0.173644
	Cardio-Ankle Vascular Index												Ref	-0.039087	-0.192676	0.114503	0.618095	0.17334	-0.0200512	0.366732	0.079442
Liver	AST	U/L	> 30	Ref	0.979422	0.519898	1.84511	0.948693	2.38655	1.2338	4.6163	0.00976115	Ref	0.127805	-1.31305	1.56866	0.862037	2.54477	0.730517	4.35901	0.00614586
	ALT	U/L	> 30	Ref	1.31312	0.766758	2.24879	0.320991	1.89213	1.01738	3.51899	0.0439629	Ref	0.590457	-1.79719	2.9781	0.628057	6.52502	3.51863	9.53141	2.42041e-05
	GGT	U/L	> 50	Ref	1.3191	0.751413	2.31568	0.334748	1.91511	1.00866	3.63616	0.0469948	Ref	-1.0065	-7.70369	5.69069	0.768426	8.28925	-0.14348	16.722	0.054474
Inflammation	High Sensitive CRP	mg/dL											Ref	0.00458465	-0.042289	0.0514583	0.848035	0.0273616	-0.0316591	0.0863824	0.363887
	IL-6	pg/mL											Ref	-0.869315	-1.77405	0.0354172	0.0601253	-0.738845	-1.87803	0.400344	0.204128
	TNF-α	pg/mL											Ref	-0.0295224	-0.532261	0.473216	0.908405	0.165282	-0.467739	0.798303	0.609001
OR: odds ratio, PD: Periodontal disease, AC: Abdominal circumference, SBP: Systole blood pressure, DBP: Diastole blood pressure, FBG: Fasting blood glucose, HDL-C: HDL cholesterol,
TG: Triglycerides , Total-C: Total cholesterol, LDL-C: LDL cholesterol, ABI: Ankle Brachial Index, CAVI: Cardio-Ankle Vascular Index, hs-CRP: High sensitive C-reactive protein, PPD: Probing poket depth
The OHIP sub-dimensions (SD) evaluate the following evaluate the following:
SD1: Functional limitation, SD2: Physical pain, SD3: Psychological discomfort, SD4: Physical disability, SD5: Psychological disability, SD6: Social disability, SD7: Handicap

## Sheet: Data S7
Supplementary Data 7: α-diversity, type (enterotype) and genera in the gut microbiome by orotype
Category	Variables	Unit or Level	Overall	N type	P type	S type	p	p corrected
	n		644	237	286	121		by bonferroni
Alpha diversity	Shannon		1.86±0.18	1.86±0.18	1.85±0.19	1.87±0.17	0.893
	Simpson		0.81±0.02	0.81±0.02	0.81±0.02	0.81±0.02	0.325
Enterotype	Cluster (Two-cluster model)	Cluster 1	75.2 (484)	74.7 (177)	78.3 (224)	68.6 (83)	0.113
		Cluster 2	24.8 (160)	25.3 (60)	21.7 (62)	31.4 (38)
	Cluster (Three-cluster model)	Cluster 1	58.9 (379)	57.4 (136)	59.8 (171)	59.5 ( 72)	0.052
		Cluster 2	24.4 (157)	24.9 ( 59)	21.0 ( 60)	31.4 ( 38)
		Cluster 3	16.8 (108)	17.7 ( 42)	19.2 ( 55)	9.1 ( 11)
Genus	Unclassified	%	8.07±4.66	8.36±5	7.98±4.44	7.72±4.48	0.392859	1
	Actinomyces	%	0.03±0.04	0.02±0.02	0.03±0.04	0.03±0.05	0.0006744	0.0316968
	Bifidobacterium	%	6.65±6.61	6.55±6.36	6.97±7.1	6.13±5.89	0.440225	1
	Collinsella	%	4.75±4.84	4.65±5.3	4.33±4.45	5.85±4.68	0.0075604	0.355339
	Eggerthella	%	0.22±0.34	0.24±0.35	0.23±0.36	0.14±0.21	0.0102029	0.479536
	Bacteroides	%	12.18±7.85	12.08±7.42	12.64±8.09	11.29±8	0.230654	1
	Odoribacter	%	0.14±0.32	0.12±0.25	0.15±0.28	0.17±0.49	0.435701	1
	Parabacteroides	%	1.15±1.55	1.14±1.72	1.23±1.48	1.01±1.35	0.365882	1
	Prevotella	%	5.85±11.31	6.21±11.66	5.03±10.51	7.05±12.29	0.174342	1
	Alistipes	%	2.37±3.48	2.26±3.4	2.46±3.7	2.36±3.12	0.785377	1
	Gemmiger	%	2.18±2.44	2.33±2.7	2.08±2.42	2.13±1.96	0.462899	1
	Parasutterella	%	0.66±1.31	0.72±1.45	0.64±1.18	0.61±1.32	0.66839	1
	Sutterella	%	1.2±1.74	1.21±1.64	1.15±1.59	1.26±2.2	0.814791	1
	Bilophila	%	0.14±0.23	0.13±0.25	0.14±0.22	0.12±0.24	0.666078	1
	Escherichia.Shigella	%	0.33±1.13	0.32±1.13	0.35±1.04	0.28±1.33	0.851434	1
	Haemophilus	%	0.09±0.33	0.1±0.38	0.08±0.29	0.07±0.31	0.627901	1
	Saccharibacteria_genera_incertae_sedis	%	0.02±0.04	0.02±0.03	0.03±0.04	0.01±0.02	1.42e-05	0.0006674
	Bacillus	%	0.04±0.14	0.05±0.2	0.03±0.08	0.03±0.07	0.204733	1
	Granulicatella	%	0±0.01	0±0.01	0±0	0±0.01	0.802651	1
	Lactobacillus	%	0.3±1.55	0.23±1.82	0.28±1.22	0.49±1.67	0.26825	1
	Streptococcus	%	1.46±2.94	1.21±2.1	1.56±3.44	1.67±3.04	0.230327	1
	Clostridium.sensu.stricto	%	0.14±0.41	0.13±0.44	0.14±0.32	0.15±0.53	0.850344	1
	Roseburia	%	3.89±3.96	3.56±3.58	4.23±4.44	3.71±3.38	0.108264	1
	Dorea	%	1.16±1.08	1.11±1.04	1.14±1.08	1.29±1.15	0.255549	1
	Anaerostipes	%	5.55±5.67	5.33±5.33	5.57±5.93	5.9±5.66	0.636723	1
	Coprococcus	%	0.45±0.78	0.47±0.84	0.43±0.79	0.45±0.65	0.864909	1
	Faecalibacterium	%	6.65±5.76	6.88±6.55	6.7±5.39	6.13±4.97	0.448688	1
	Ruminococcus	%	8.63±6.99	8.75±7.33	8.63±7.09	8.38±6.12	0.883958	1
	Phascolarctobacterium	%	0.74±1.03	0.75±1.1	0.71±0.95	0.79±1.08	0.738837	1
	Dialister	%	0.29±0.58	0.3±0.57	0.3±0.61	0.26±0.51	0.808836	1
	Veillonella	%	0.77±1.74	0.75±1.87	0.82±1.75	0.71±1.44	0.786402	1
	Holdemania	%	0.01±0.02	0.02±0.02	0.01±0.02	0.02±0.02	0.564791	1
	Turicibacter	%	0.15±0.48	0.2±0.64	0.14±0.37	0.11±0.3	0.164402	1
	Butyricicoccus	%	0.76±0.61	0.8±0.65	0.73±0.57	0.79±0.62	0.327489	1
	Blautia	%	8.55±4.76	8.46±4.28	8.7±5.26	8.38±4.43	0.750459	1
	Flavonifractor	%	0.23±0.25	0.23±0.27	0.26±0.26	0.18±0.18	0.0138086	0.649004
	Oscillibacter	%	0.46±0.64	0.48±0.62	0.48±0.71	0.39±0.51	0.353732	1
	Clostridium.XVIII	%	0.48±0.86	0.51±1.08	0.48±0.7	0.43±0.72	0.649151	1
	Erysipelotrichaceae_incertae_sedis	%	0.44±1.15	0.5±1.34	0.44±1.05	0.3±0.99	0.257259	1
	Clostridium.XlVa	%	0.22±0.28	0.24±0.32	0.22±0.27	0.19±0.21	0.265163	1
	Clostridium.XlVb	%	0.21±0.38	0.21±0.33	0.21±0.38	0.23±0.47	0.859402	1
	Lachnospiracea_incertae_sedis	%	2.58±2.13	2.69±2.41	2.54±1.87	2.46±2.14	0.544657	1
	Clostridium.IV	%	1.77±3.17	1.78±3.1	1.68±2.78	1.95±4.05	0.704164	1
	Fusicatenibacter	%	2.5±2.52	2.56±2.61	2.41±2.45	2.62±2.49	0.634843	1
	Intestinimonas	%	0.05±0.11	0.05±0.1	0.05±0.1	0.05±0.13	0.984826	1
	Romboutsia	%	0.28±0.58	0.28±0.52	0.28±0.53	0.29±0.77	0.986923	1
	Intestinibacter	%	0.13±0.27	0.11±0.25	0.15±0.32	0.09±0.19	0.0360958	1
Each numerical variable is expressed as mean ± standard deviation, and each categorical variable is expressed as a percentage (N).
p‑value was calculated by the Kruskal-Wallis test (numerical variables) and Fisher’s exact test (categorical variables). Red numbers represent p<0.05.

## Sheet: Data S8
Supplementary Data 8: Coeffficients corresponding to each bacterial genus in the orotype classification model
Community	Genus	P type	S type
	(Intercept)	-27.5305	-71.4966
1	Neisseria	-289.52	-190.063
	Fusobacterium	-203.667	-115.987
	Porphyromonas	-154.101	-237.649
	SR1_genera_incertae_sedis	-87.9657	-267.047
	Capnocytophaga	-49.6376	-16.8827
	Parvimonas	-38.2147	-2.29315
	Unclassified	-17.8311	-285.539
	Peptostreptococcus	-4.74716	-18.2189
	Catonella	-4.17419	-1.63044
	Peptococcus	5.01312	-1.42255
	Veillonella	229.743	300.833
2	Granulicatella	-212.117	208.045
	Gemella	-72.1877	75.2915
	Haemophilus	-9.33721	63.8803
	Mogibacterium	0.966587	-1.17206
	Centipeda	3.75795	-1.3645
	Atopobium	71.1203	98.1433
	Campylobacter	75.3109	-44.2933
	Megasphaera	97.4493	-4.71183
	Prevotella	148.684	7.39351
	Actinomyces	165.248	276.892
3	Saccharibacteria_genera_incertae_sedis	-25.376	-140.717
	Eubacterium	-1.97094	-19.5909
	Solobacterium	27.0412	-22.75
	Rothia	27.6232	306.819
	Streptococcus	111.415	183.749
4	Selenomonas	-3.66399	0.68019
	Anaeroglobus	-3.28292	0.569058
	Olsenella	0.747262	-5.95907
	Treponema	0.824021	-21.6242
	Tannerella	5.47694	-7.20038
	Dialister	5.857	-1.52737
	Slackia	6.20414	-2.03576
5	Butyrivibrio	3.75531	-2.64795
	Stomatobaculum	4.33201	-34.0694
	Leptotrichia	28.7762	-16.8686
	Lachnoanaerobaculum	99.632	-61.2683
Others	Corynebacterium	-41.5893	16.2136
	Aggregatibacter	-30.2038	0.793249
	Schlegelella	-6.35239	5.51947
	Cardiobacterium	-5.95914	0.931888
	Lautropia	-5.74275	0.623506
	Morococcus	-1.5805	1.12592
	Abiotrophia	-0.87328	6.79165
	Kingella	0.999775	-0.287127
	Other Genera	16.8876	-31.2431
	Alloprevotella	40.3969	-58.671
	Oribacterium	65.3023	-11.0579

## Sheet: Data S9
Supplementary Data 9: Associations between the transition of orotypes and the change of lifestyle factors and health status
	2016		N type					P type					S type
	2019	Unit/Level	Overall	N type	P type	S type	p	Overall	N type	P type	S type	p	Overall	N type	P type	S type	p
n			102	61	32	9		211	38	152	21		64	8	21	35
Sex		Male	41.2 (42)	45.9 (28)	37.5 (12)	22.2 (2)	0.354	39.8 ( 84)	44.7 (17)	38.2 ( 58)	42.9 ( 9)	0.726	46.9 (30)	50.0 (4)	33.3 ( 7)	54.3 (19)	0.309
		Female	58.8 (60)	54.1 (33)	62.5 (20)	77.8 (7)		60.2 (127)	55.3 (21)	61.8 ( 94)	57.1 (12)		53.1 (34)	50.0 (4)	66.7 (14)	45.7 (16)
Age		Years	52.4±12.2	51.4±12.6	52.8±12.3	57.1±8	0.411	50.1±13.4	49.6±12.6	50.9±13.2	45±15.6	0.158	51.8±13.9	48.8±9.9	51.5±13.3	52.7±15.2	0.771
Smoking	2016	Never	69.6 (71)	70.5 (43)	65.6 (21)	77.8 (7)	0.823	55.9 (118)	60.5 (23)	54.6 ( 83)	57.1 (12)	0.56	50.0 (32)	75.0 (6)	33.3 ( 7)	54.3 (19)	0.243
		Current	5.9 ( 6)	4.9 ( 3)	6.2 ( 2)	11.1 (1)		19.0 ( 40)	13.2 ( 5)	19.1 ( 29)	28.6 ( 6)		31.2 (20)	25.0 (2)	42.9 ( 9)	25.7 ( 9)
		Past	24.5 (25)	24.6 (15)	28.1 ( 9)	11.1 (1)		25.1 ( 53)	26.3 (10)	26.3 ( 40)	14.3 ( 3)		18.8 (12)	0.0 (0)	23.8 ( 5)	20.0 ( 7)
	2019	Never	72.5 (74)	68.9 (42)	75.0 (24)	88.9 (8)	0.453	58.8 (124)	65.8 (25)	57.9 ( 88)	52.4 (11)	0.523	56.2 (36)	62.5 (5)	52.4 (11)	57.1 (20)	0.794
		Current	5.9 ( 6)	4.9 ( 3)	6.2 ( 2)	11.1 (1)		19.9 ( 42)	10.5 ( 4)	21.1 ( 32)	28.6 ( 6)		25.0 (16)	12.5 (1)	33.3 ( 7)	22.9 ( 8)
		Past	21.6 (22)	26.2 (16)	18.8 ( 6)	0.0 (0)		21.3 ( 45)	23.7 ( 9)	21.1 ( 32)	19.0 ( 4)		18.8 (12)	25.0 (2)	14.3 ( 3)	20.0 ( 7)
Sugar and sweeteners	2016	g/day	4.7±4	5.3±4	4.1±3.7	2.8±3.8		6±4.9	6.8±5	5.7±4.9	6.8±5.1	0.342	4.9±4.6	4±5.4	4.2±3.8	5.6±4.9	0.457
	2019		4.3±3.8	4.1±3.5	5±3.9	3.6±5.2		5.1±4.3	4.9±3.7	5±4.5	6±4	0.574	4.3±3.3	2.4±2.2	3.9±1.9	4.9±4	0.123
	Δ2019-2016		-0.4±3.9	-1.2±3.9	0.8±3.1	0.8±5.2	0.031	-1±4.2	-2±3.9	-0.7±4.3	-0.8±4.8	0.278	-0.6±4.6	-1.5±3.6	-0.2±3.6	-0.6±5.4	0.807
Vegetables	2016	g/day	197.3±118.3	190.7±118.5	194.7±109	251.6±147.3		169.8±100.8	188.3±124.2	169±98.5	141.8±57.8		173.7±109.6	139.6±115.9	173.6±94.4	181.5±118
	2019		202.8±126.5	209.8±141.6	202.4±103.4	156.9±85.9		172.4±106.8	192.3±96	169.8±108.6	155.5±112.1		196.8±118.6	149.2±90.2	208.6±124.4	200.6±121.1
	Δ2019-2016		5.5±126.8	19±135.4	7.8±104.2	-94.6±104.4	0.041	2.6±110.4	4±113	0.7±107.5	13.7±130.6	0.878	23.1±112.9	9.6±77.4	35±82.4	19.1±135	0.826
Fruits	2016	g/day	98.8±96.9	80.9±81.4	125.1±123.1	126.5±63.8		79.9±80.2	66.3±80	84±83	74.4±56.1		82.7±79.1	34±36.5	86.9±82.2	91.2±81.9
	2019		90.4±75	85.8±77.8	101.1±76.4	82.8±49.1		81±80.1	80±74.2	80±80.7	90.2±88.3		76.1±65.3	59.4±47.5	72.1±60.6	82.4±71.8
	Δ2019-2016		-8.5±80.6	4.9±75.6	-24.1±92.9	-43.7±46.4	0.1	1.1±84.3	13.6±61.8	-4±91.3	15.8±62.3	0.364	-6.5±72.8	25.4±57.7	-14.8±68.1	-8.9±78.2	0.403
Mushrooms	2016	g/day	10.6±9.1	10.4±9.2	11±9.3	10.4±9.4		10±9.2	10.2±6.9	10.2±10.1	8.5±6.1		9.1±7.7	8.8±8.3	7.3±5.2	10.3±8.7
	2019		11.8±11.7	11.5±10.6	12.7±11	10.8±20.4		9.9±9.2	10.3±7.5	10.2±9.8	7.2±7.6		11.3±10.4	11.2±8.1	10.7±7.7	11.7±12.3
	Δ2019-2016		1.2±11	1.1±8.6	1.7±13	0.4±17.9	0.944	-0.1±8.6	0.1±8	0±9	-1.3±7.1	0.799	2.2±9.8	2.4±6	3.4±7.1	1.4±11.8	0.762
Snacks	2016	g/day	45.5±40.2	43±44.4	50±34.3	45.6±30.4		45.9±33.7	39.2±29.3	48.6±35.5	38.7±24.4		47.2±41.6	41.4±26.2	37.8±26.6	54.3±50.3
	2019		40.7±29.9	39.4±31.8	41.6±28.5	46.3±22		45.3±35	37.1±29.8	49.1±36.8	32.7±23.2		42.5±29.6	38.6±35.2	40.9±23.9	44.3±32
	Δ2019-2016		-4.7±30.1	-3.6±27.9	-8.4±35	0.7±27.9	0.659	-0.6±32.2	-2.1±28.7	0.6±34.7	-6±14.2	0.649	-4.8±32.4	-2.9±20.7	3.1±25.2	-10±37.7	0.344
Discretionary beverages	2016	g/day	641.5±347.9	693±368.9	553.3±324.6	605.8±216.5		693.8±443.9	654.7±402.8	696.2±412.5	746.9±691.6		798.9±441.5	755±375.5	962.8±511.6	710.6±391.2
	2019		688.7±376.6	705.6±370.6	644.9±398.7	729.5±364.7		650.2±360.9	571.1±308.5	668±343.3	664.9±535.7		733.7±428.1	816.2±366	714.9±488.3	726.1±412.2
	Δ2019-2016		47.2±297.6	12.6±291.7	91.6±308.7	123.7±295.4	0.348	-43.6±320.5	-83.7±330	-28.2±320	-82±312.8	0.538	-65.2±349.8	61.3±194.6	-247.9±330.1	15.5±351.7	0.011
Brushing	2016	g/day	2.2±0.8	2.2±0.9	2.3±0.6	2.2±1		2.2±0.8	2.4±0.7	2.1±0.7	2.1±1.1		2.1±0.7	2±0.5	2.2±0.8	2.1±0.8
	2019		2.3±0.8	2.2±0.9	2.3±0.7	2.4±1		2.3±0.8	2.5±0.7	2.2±0.8	2.4±0.9		2.2±0.7	2±0.5	2.4±0.8	2.1±0.7
	Δ2019-2016		0±0.6	0±0.6	0.1±0.4	0.2±1	0.491	0.1±0.6	0.1±0.5	0.1±0.6	0.3±0.7	0.298	0±0.5	0±0	0.2±0.5	-0.1±0.5	0.16
Teeth number	2016	/day	25.6±4.5	26.1±4	25.2±3.9	23.4±8.6		24.3±6.9	25.1±4.7	24.3±6.9	22.5±10.1		23.9±7	26.6±1.7	23.7±6	23.4±8.2
	2019		25.1±5.4	26.1±4.3	23.9±6	23±8.4		23.8±7.3	24.5±5.5	23.9±7.1	21.9±10.7		23.6±7.3	27±1.2	23.7±6.1	22.7±8.5
	Δ2019-2016		-0.4±2.8	0±1.2	-1.3±4.6	-0.4±0.7	0.115	-0.4±2.1	-0.6±2.2	-0.4±2.1	-0.6±1.5	0.777	-0.3±1.7	0.4±0.5	0±1.7	-0.7±1.8	0.133
Caries	2016	number	0.5±1	0.4±0.8	0.6±1.2	0.8±1.4		0.7±1.5	0.7±1.1	0.7±1.7	0.3±0.6		0.5±1.1	0.1±0.4	0.7±1.5	0.5±0.9
	2019		0.4±0.9	0.3±0.7	0.7±1	0.3±1		0.6±1.4	0.3±0.6	0.6±1.6	0.5±0.8		0.4±1	0±0	0.8±1.3	0.3±0.8
	Δ2019-2016		-0.1±0.9	-0.1±0.8	0.1±1	-0.4±1.4	0.276	-0.1±1.1	-0.4±1.2	0±1.1	0.2±1	0.112	0±1.2	-0.1±0.4	0.1±1.9	-0.1±0.8	0.694
Periodontal disease	2016	Yes %	49.0 (50)	49.2 (30)	53.1 (17)	33.3 (3)	0.781	48.8 (103)	42.1 (16)	52.0 (79)	38.1 (8)	0.371	48.4 (31)	37.5 (3)	42.9 (9)	54.3 (19)	0.279
	2019		29.4 (30)	21.3 (13)	46.9 (15)	22.2 (2)	0.091	38.0 (81)	36.8 (14)	40.8 (62)	19.0 (4)	0.343	26.5 (17)	25.0 (2)	19.0 (4)	31.4 (11)	0.354
OHIP14	2016		4.5±6.1	3.3±5.5	5.7±6.8	8.4±5.5		4.4±6.6	5.4±6.7	4.1±6.4	5.2±7.8		5.1±7.4	5.6±8.4	4.9±7.8	5.1±7.2
	2019		3.6±5.9	2.8±5.6	4.8±6.8	4.7±4		3.7±6.1	2.5±5.1	3.7±5.9	5.5±8.1		5.5±6.7	3±4.7	5.9±7.7	5.9±6.6
	Δ2019-2016		-0.9±6.2	-0.4±5.9	-0.8±6.7	-3.8±5.6	0.32	-0.8±6.8	-2.9±7.1	-0.4±6.7	0.3±5.9	0.091	0.4±7.2	-2.6±6.6	1±8	0.8±6.9	0.445
AC	2016	cm	82.5±9	81.8±8.6	83.7±9.6	82.6±9.6		83.7±8.7	83±8.4	84±9	83±6.8		85.3±9.2	78.6±9.8	84.1±9	87.5±8.6
	2019		83.2±9.4	82.3±9.5	85±8.9	83±10.1		84.3±8.9	84±9.5	84.6±9.1	82.3±6.7		85.6±9.5	79.8±10.3	84.1±9.8	87.9±8.5
	Δ2019-2016		0.7±3.1	0.5±3.2	1.3±2.9	0.4±3	0.493	0.5±3.7	1±3.8	0.6±3.7	-0.7±3.4	0.248	0.4±4.4	1.2±4.5	0±4.7	0.4±4.4	0.795
HbA1c	2016	%	5.8±0.4	5.8±0.4	5.7±0.5	6±0.6		5.8±0.6	5.9±0.6	5.8±0.6	5.6±0.5		5.9±0.9	5.7±0.2	6±1	6±1
	2019		5.7±0.6	5.6±0.4	5.7±0.8	6±0.8		5.7±0.6	5.7±0.5	5.7±0.7	5.6±0.4		5.8±0.9	5.5±0.5	6±1.1	5.8±0.8
	Δ2019-2016		-0.1±0.3	-0.1±0.2	0±0.3	0±0.3	0.122	-0.1±0.3	-0.2±0.4	-0.1±0.3	0±0.2	0.095	-0.1±0.4	-0.2±0.5	0±0.3	-0.1±0.3	0.331
HDL	2016	mg/dL	68.1±15	69.9±14.5	64.3±16	69.3±14.3		64.2±17.4	65±12.7	64.1±19	63.9±12.1		64.5±18.1	75.6±20.9	65±17	61.8±17.6
	2019		67.6±16.2	70.3±15.8	62.2±17.3	68.9±11.2		64.7±16.8	65.2±14.8	64.4±17.7	65.8±13.7		63.8±18.1	73.4±19.2	66±16.2	60.3±18.4
	Δ2019-2016		-0.5±8	0.4±8.9	-2.2±6.6	-0.4±6.4	0.346	0.5±9.4	0.2±10	0.3±9.3	2±9.1	0.743	-0.7±9.1	-2.3±10	1.1±10.2	-1.4±8.3	0.537
AST	2016	U/L	22.4±7.7	22.7±7.8	22.2±8.1	21±5.6		22.9±9.4	23.9±9.5	22.9±9.6	21.1±7.7		23.1±7.3	26.3±7.2	23.7±7.9	22±6.9
	2019		21.5±6	22±6.1	20.4±5.1	22.2±8.6		21.6±6.6	21.8±7.8	21.6±6.5	21.3±5.5		21.9±7.6	26.5±13.3	21.8±5.7	20.8±6.8
	Δ2019-2016		-0.9±5.7	-0.8±5.2	-1.8±6.9	1.2±4.5	0.357	-1.4±8.1	-2.2±5.3	-1.4±9	0.2±5.4	0.57	-1.3±7.9	0.3±10.6	-1.9±6.5	-1.2±8.2	0.812
ALT	2016	U/L	20.6±13.7	20.9±14	21.2±14.3	17.2±8.2		22.7±14	23.3±11.3	23.1±15.1	19±9.2		21.6±11.4	21.6±6.7	23.7±13.7	20.3±10.8
	2019		19.4±10.2	19.3±9.6	20.1±11.9	17.6±7.8		20.9±12.3	21.1±10.3	21±13.1	20.1±10.6		20.1±10.8	24.8±17.2	22±11.3	17.9±8.3
	Δ2019-2016		-1.2±9.3	-1.5±8.7	-1±11.2	0.3±5.8	0.848	-1.8±12.6	-2.3±8.7	-2.1±13.8	1.1±8.2	0.525	-1.5±10.9	3.1±14.9	-1.7±9	-2.4±10.9	0.435
GGT	2016	U/L	32.6±31.6	37±38	27.8±18.3	20.1±8.3		30.4±28.6	34.7±37.6	29.2±25	31.2±34.9		33.3±25.5	41.1±46.4	33.6±23.7	31.4±20.3
	2019		33.6±32.6	37±38.2	30.2±22.7	23±13.4		28.2±22.6	29.2±22.1	28.3±23.4	25.9±17.5		33.6±32.7	49.4±66.2	31.1±26.3	31.5±24.7
	Δ2019-2016		1±17.9	0±20.2	2.5±14.3	2.9±13.5	0.781	-2.1±14.8	-5.6±21	-0.8±11.5	-5.3±20.9	0.121	0.3±18.3	8.3±20.8	-2.5±10.1	0.1±21.3	0.374
							Each numerical variable is expressed as mean ± standard deviation, and each categorical variable is expressed as a percentage (N).
							p‑value was calculated by the Friedman test (numerical variables) and McNemar test (categorical variables). Red numbers represent p<0.05.

## Sheet: Data S10
Supplementary Data 10: Nutrient intakes by orotype
	Unit	Overall	N type	P type	S type	p
n		644	237	286	121
Protein	g/day	73.1±16	76.1±17	71.5±14.8	70.8±16.2	0.001
Lipid	g/day	68±20.2	71.3±21.5	66.5±18	65±21.9	0.005
Saturated fatty acids	g/day	21.3±8.7	22.3±9.3	20.9±8.1	20.3±8.8	0.07
Monounsaturated fatty acids	g/day	25.4±8.8	26.7±10.1	24.7±7.4	24.2±8.7	0.009
Polyunsaturated fatty acids	g/day	14±4.6	14.5±4.6	13.8±4.6	13.4±4.6	0.047
n-3 Polyunsaturated fatty acids (Omega-3)	g/day	2.2±0.9	2.3±0.9	2.2±0.8	2.2±0.9	0.224
n-6 Polyunsaturated fatty acids (Omega-6)	g/day	11.7±3.9	12.2±3.9	11.5±3.9	11.1±3.9	0.04
Cholesterol	mg/day	332.9±255	370±303.7	300.6±175.5	336.4±297.9	0.008
Carbohydrate	g/day	269.9±53.6	259.4±57.1	277.2±49.1	273.2±53.9	0.001
Monosaccharide equivalent	g/day	228±54.9	220.8±56.2	233.9±51.6	228.3±58.6	0.025
Total dietary fiber	g/day	13.4±5.6	13.9±6	13.5±5.6	12.1±5	0.018
Soluble dietary fiber	g/day	3.3±1.6	3.4±1.6	3.3±1.6	2.9±1.3	0.036
Insoluble dietary fiber	g/day	9.6±4	9.9±4.2	9.7±3.9	8.7±3.6	0.024
Ash	g/day	18.4±5	19.2±5.1	18.3±5	17.2±4.7	0.001
Sodium	mg/day	3787.8±1227.6	3941.7±1293.7	3771.9±1198.1	3524.1±1121	0.009
Potassium	mg/day	2845.7±932.2	2944.8±924.9	2847.4±971.6	2647.6±820.6	0.017
Calcium	mg/day	636.4±451.8	681.9±484.6	623.2±451.6	578.5±373.7	0.099
Magnesium	mg/day	324.5±105.2	332±98.7	325.3±118.1	307.7±81.1	0.115
Phosphorus	mg/day	1160±359.6	1211.5±396	1139.2±333	1108.2±334.9	0.015
Iron	mg/day	8.3±2.5	8.7±2.6	8.1±2.4	8±2.5	0.007
Zinc	mg/day	8.7±1.7	9±1.8	8.5±1.7	8.3±1.8	0.001
Copper	mg/day	1.2±0.4	1.3±0.4	1.2±0.4	1.2±0.3	0.17
Manganese	mg/day	3.2±1.2	3.2±1.4	3.2±1.1	3.2±1.2	0.805
Iodine	μg/day	201.2±220.2	225±248.8	196±211.4	166.8±171.6	0.053
Selenium	μg/day	82.8±26.4	86.9±29.1	79.2±22.6	83.5±28.1	0.004
Chromium	μg/day	7.5±4	7.3±3.3	7.9±4.4	7±4.1	0.085
Molybdenum	μg/day	225.6±133.1	230.3±127.7	226.5±152.9	214.3±84.3	0.553
α-Carotene	μg/day	473.5±518.9	526.8±584.4	456.4±491.8	409.3±431.8	0.097
β-Carotene	μg/day	2324.6±1843.3	2548.5±1889.8	2275.8±1922.5	2001.3±1481.1	0.024
β-Cryptoxanthin	μg/day	495.4±934.2	398.2±735.5	622.8±1151.3	384.8±628	0.008
Lycopene	μg/day	4591.4±7074.3	5500.2±8051.8	3843.6±6593.3	4579±5869.9	0.028
Retinol	μg/day	323.9±366.8	347.4±386.9	302.3±348.8	328.8±367.7	0.371
Vitamin D	μg/day	7±4.7	7.2±5	6.7±4.1	7.4±5.4	0.249
α-Tocopherol	mg/day	7.8±3.1	8.1±3.4	7.8±2.9	7.4±2.9	0.062
β-Tocopherol	mg/day	0.4±0.2	0.5±0.2	0.4±0.2	0.4±0.2	0.326
γ-Tocopherol	mg/day	12±6	12.3±6.3	12±6	11.2±5.5	0.269
δ-Tocopherol	mg/day	2.9±1.9	3±1.9	2.8±2.1	2.6±1.5	0.212
Vitamin K	μg/day	291.6±269.5	314.8±270.9	285.2±296.9	261.4±182.9	0.179
Vitamin B1 (Thiamine)	mg/day	0.9±0.3	1±0.3	0.9±0.2	0.9±0.3	0.004
Vitamin B2 (Riboflavin)	mg/day	1.5±0.7	1.6±0.7	1.4±0.7	1.4±0.6	0.034
Niacin (Vitamin B3)	mg/day	20±6.7	19.6±5.9	20.4±7.5	19.7±6.4	0.34
Vitamin B6	mg/day	1.3±0.3	1.4±0.3	1.3±0.4	1.3±0.4	0.04
Vitamin B12	μg/day	6.5±4.8	6.9±6.3	6.1±3.5	6.5±4	0.146
Folate (Vitamin B9)	μg/day	339.1±137.3	358.6±146.5	327.9±135	327.3±119.9	0.022
Pantothenic acid (Vitamin B5)	mg/day	7.2±2.4	7.5±2.6	7±2.5	6.9±2	0.026
Biotin (Vitamin B7)	μg/day	50.3±20.3	52.7±22	48.7±18	49.7±21.8	0.074
Vitamin C	mg/day	92.6±61.6	96.2±57.4	93.1±68	84.4±52.6	0.225
Salt equivalent	g/day	9.6±3.1	10±3.3	9.5±3	8.9±2.9	0.009
Alcohol	g/day	16.6±29.4	16.6±29.2	15.5±27.7	19.4±33.6	0.476
Nitrate ion	g/day	0.1±0.1	0.1±0.1	0.1±0.1	0.1±0.1	0.043
Theobromine	g/day	0±0	0±0	0±0	0±0	0.022
Caffeine	g/day	0.3±0.4	0.3±0.3	0.4±0.4	0.3±0.3	0.033
Tannin	g/day	1±1.1	0.9±1	1.1±1.3	0.9±1	0.043
Polyphenol	g/day	0±0.1	0±0.1	0.1±0.1	0±0.1	0.022
Acetic acid	g/day	0.1±0.1	0.1±0.1	0.1±0.1	0.1±0.1	0.753
Organic acids	g/day	1.4±1	1.4±1	1.4±1	1.3±0.8	0.521
Daidzein	mg/day	18.3±21	20.2±20.3	17.5±23.9	16.3±13.7	0.181
Genistein	mg/day	30.5±35.7	33.8±35.6	29.2±39.8	27±23.8	0.168
Each variable is expressed as mean ± standard deviation. p‑value was calculated by the Kruskal-Wallis test.

[truncated: 1 more sheets: Data S11]
